# Supplementary material for: Copolyimide Brushes as a Component of a Hybrid Poly(phenylene Oxide) Membrane for Controlling Gas Separation: Effect of Water, Methanol, and Hexane Vapors
Source: Membranes (Basel). 2023 Sep 20;13(9):805. doi: 10.3390/membranes13090805 (PMC10536049; doi:10.3390/membranes13090805)
Supplement: Supplementary file 1 [file membranes-13-00805-s001.zip]

Archive with 1 entries (1 files):
- membranes-2569888-supplementary.pdf
